# Supplementary material for: Pancreatic cancer as a sentinel for hereditary cancer predisposition
Source: BMC Cancer. 2018 Jun 27;18:697. doi: 10.1186/s12885-018-4573-5 (PMC6020441; doi:10.1186/s12885-018-4573-5)
Supplement: Supplementary file 1 — Table S1. contains the list of the genes used in the study, as well as indicators for which pathway they belong to in subsequent analyses. Table S2. is the list of rare variants with corresponding in silico scores. Table S3. contains the total counts that were used to create Fig. 2. (XLSX 73 kb) [file 12885_2018_4573_MOESM1_ESM.xlsx]

## Sheet: Supplemental Table 1
Table S1. List of genes for custom 34 and 59 gene capture and inclusion in meta-analysis and standardized incident ratio calculations
Gene	34 Gene Panel	59 Gene Panel	Invitae hciPancreasCA	High-risk HBOC genes	Mismatch Repair genes	Other High-risk genes	Moderate-risk HRR BC genes	Moderate-risk HRR/ICR OC genes	Candidate moderate-risk BC genes	All high-risk genes	All high-risk & moderate-risk HRR BC genes	All genes	Myriad MyRisk Pancreatic Cancer Panel	Invitae Pancreatic Cancer Panel	Ambry Pancnext Panel
ALK		Y
APC	Y	Y	Y			Ya				Ya	Ya	Ya	Y	Y	Y
ATM	Y	Y	Y				Yc				Yc	Yc	Y	Y	Y
AXIN2	Y	Y
BAP1		Y
BARD1	Y	Y					Yd				Yd	Yd
BMPR1A	Y	Y				Ya				Ya	Ya	Ya	Y	Y
BRCA1	Y	Y	Y	Y						Y	Y	Y	Y	Y	Y
BRCA2	Y	Y	Y	Y						Y	Y	Y	Y	Y	Y
BRIP1	Y	Y						Ya			Ya	Ya
CDH1	Y	Y							Ya			Ya
CDK4		Y											Y	Y
CDKN2A	Y	Y	Y			Ya				Ya	Ya	Ya	Y	Y	Y
CHEK2	Y	Y	Y				Yb				Yb	Yb
CTNNB1	Y	Y
DICER1		Y
FLCN	Y	Y
MAX		Y
MEN1		Y												Y
MLH1	Y	Y	Y		Y					Y	Y	Y	Y	Y	Y
MLH3	Y	Y
MRE11A	Y	Y							Ye			Ye
MSH2	Y	Y	Y		Y					Y	Y	Y	Y	Y	Y
MSH6	Y	Y	Y		Y					Y	Y	Y	Y	Y	Y
MUTYH	Y	Y
NBN	Y	Y	Y				Yg				Yg	Yg
NF1		Y							Y			Y		Y
PALB2	Y	Y	Y	Ya						Ya	Ya	Ya	Y	Y	Y
PHOX2B		Y
PKHD1		Y
PMS1	Y	Y
PMS2	Y	Y	Y		Yb					Yb	Yb	Yb	Y	Y	Y
POLD1		Y
POLE		Y
POT1		Y
PRSS1		Y												Y
PTCH1		Y
PTEN	Y	Y				Ya				Ya	Ya	Ya
RAD50	Y	Y							Yf			Yf
RAD51B	Y	Y
RAD51C	Y	Y						Y			Y	Y
RAD51D								Y			Y	Y
RET		Y
RINT1		Y
SDHA		Y
SDHAF2		Y
SDHB		Y
SDHC		Y
SDHD		Y
SMARCB1		Y
SMAD4						Ya				Ya	Ya	Ya	Y	Y
STK11	Y	Y	Y			Ya				Ya	Ya	Ya	Y	Y	Y
SUFU		Y
TCF7L2	Y	Y
TGFBR2	Y	Y
TMEM127		Y
TP53	Y	Y	Y			Y				Y	Y	Y	Y	Y	Y
VHL		Y												Y
WT1		Y
XRCC2	Y	Y
XRCC3	Y	Y
a Only clearly deleterious truncating and splice junction variants as well as known pathogenic missense were included; b CHEK2 exons 13-16 and PMS2 exons 1-5, 9, and 11-15 were excluded due to possible pseudo-gene contamination in ExAC1; c Only missense substitutions position 1960+ were included2; d Only missense substitutions in the RING, BRCA1 interaction, and BRCT domains were included3; e Onl…

## Sheet: Supplemental Table 2
Table S2. List of rare variants with corresponding information used to identify potentially pathogenic variants and weights for patients screened from the Huntsman Cancer Hospital
Gene	Accession	DNA Change	Protein Change	Type	ExAC freq	Prior	A-GVGD	MAPP	CADD	PP2	Domain	Clinvar	Cancer	Weight
APC	NM_000038	c.7036C>T	p.(P2346S)	Missense	0.0003323	NA	C0	-	18.07	0.999		Uncertain	PC	0
APC	NM_000038	c.7389A>G	p.(E2463D)	Missense	1.649e-05	NA	C0	-	-	-		Uncertain	PC	0
ATM	NM_000051	c.1402_1406delAAGAG	p.(K468Vfs*17)	Frameshift	4.944e-05	NA	-	-	-	-			PC	1
ATM	NM_000051	c.1564_1565delAG	p.(E522Ifs*43)	Frameshift	0	NA	-	-	-	-		NA	PC	1
ATM	NM_000051	c.2426C>A	p.(Ser809*)	Stopgain	0	NA	-	-	19.07	-		Pathogenic	PC	1
ATM	NM_000051	c.3993+1G>A	p.?	Splice	2.479e-05	NA	-	-	17.94	-		Pathogenic	PC	1
ATM	NM_000051	c.4058A>G	p.(E1353G)	Missense	0	NA	C65	28.23	32	0.998		Uncertain	PC	0
ATM	NM_000051	c.4424A>G	p.(Y1475C)	Missense	0.0004855	NA	C15	8.45	15.68	0.969		Uncertain	PC	0
ATM	NM_000051	c.6067G>A	p.(G2023R)	Missense	0.0016	NA	C65	45.39	30	0.999		Uncertain	PC	0
ATM	NM_000051	c.7327C>G	p.(R2443G)	Missense	8.334X10-6	NA	C65	25.9	17.45	0.984	FAT	NA	PC	0.81
ATM	NM_000051	c.8296G>A	p.(V2766I)	Missense	0	NA	C0	3.75	29.2	0.844		Uncertain	PC	0
ATM	NM_000051	c.8734A>G	p.(R2912G)	Missense	0.0002883	NA	C65	25.9	20.7	1	FAT	Unknown	PC	0.81
ATM	NM_000051	c.9086G>A	p.(G3029D)	Missense	0.0001483	NA	C0	37.66	12.26	0.011		Uncertain	PC	0
BARD1	NM_000465	c.2216A>G	p.(K706E)	Missense	5.65e-05	NA	C0	16.22	16.9	0.265		Unknown	CRC	0
BMPR1A	NM_004329	c.1385C>T	p.(P462L)	Missense	0	NA	C65	26.92	28.4	1		NA	CRCa	0
BRCA1	NM_007294	c.68_69del	p.(E23Vfs*17)	Frameshift	0.0002	-	-	-	-	-		Pathogenic	PC	1
BRCA1	NM_007294	c.994C>T	p.(Arg332Trp)	Missense	0	0.02	C0	-	11.79	0.92		Uncertain	PC	0
BRCA1	NM_007294	c.3066del	p.(V1023*)	Frameshift	0	-	-	-	-	-		NA	OC	1
BRCA1	NM_007294	c.3708T>G	p.(N1236K)	Missense	0.0002389	0.02	C0	-	-	0.011		Non-pathogenic	CRC	0
BRCA2	NM_000059	c.93G>T	p.(W31C)	Missense	0	0.81	C65	-	20.7	1	PALB2 interaction	Untested	CRC	0.81
BRCA2	NM_000059	c.1538A>G	p.(K513R)	Missense	4.994e-05	0.02	C0	-	10.08	0.167		Uncertain	PC	0
BRCA2	NM_000059	c.3873del	p.(Q1291Hfs*2)	Frameshift	0	-	-	-	-	-		Pathogenic	PC	1
BRCA2	NM_000059	c.3975_3978dup	p.(A1327Cfs*4)	Frameshift	9.678X10-6	-	-	-	-	-		NA	PC	1
BRCA2	NM_000059	c.6275_6276del	p.(L2092Pfs*7)	Frameshift	0	-	-	-	-	-		Pathogenic	CRC, OC, PC	1
BRCA2	NM_000059	c.8447G>A	p.G2816D	Missense	0	0.81	C65	-	26.2	0.986	DNA binding	Uncertain	PC	0.81
CDKN2A	NM_000077.4	c.278C>G	p.(T93R)	Missense	0	NA	-	-	14.57	0.995		Uncertain	PC	0
CDKN2A	NM_000077.4	c.301G>T	p.(G101W)	Missense	0	NA	-	-	24.8	1		Pathogenic	PC	1
CHEK2	NM_007194	c.349A>G	p.(Arg117Gly)	Missense	0.00013	NA	C65	25.9	19.93	1		Likely pathogenic	PC	0.95
CHEK2	NM_007194	c.1100del	p.(T367Mfs*15)	Frameshift	0.001818	NA	-	-	-	-		Pathogenic	CRC	1
CHEK2	NM_007194	c.1159A>G	p.(T387A)	Missense	0	NA	C65	24.17	26.6	0.973		NA	PC	0.81
CHEK2	NM_007194	c.1427C>T	p.(T476M)	Missense	0.0004	NA	C65	23.02	19.54	0.997		Other	PC	0.95b
DICER1	NM_177438	c.5623G>A	p.(D1875N)	Missense	0	NA	C15	13.97	33	0.176	dsRNA	NA	PC	0.66
EPCAM		EPCAM:ex1-9_MSH2:ex1-8		Deletion	-	-	-	-	-	-		-	CRC	1
MLH1	NM_000249	c.1136A>G	p.(Y379C)	Missense	3.77e-05	0.46	C15	-	16.5	0.966		Unknown	CRC	0
MLH3	NM_014381	c.2221G>T	p.(V741F)	Missense	0.015	NA	-	-	6.398	0.518		Pathogenic	PC	0
MLH3	NM_014381	c.3539G>A	p.(R1180H)	Missense	0.0001	NA	C25	32	14.41	0.999		NA	OC	0
MLH3	NM_014381	c.716T>G	p.(I239S)	Missense	0.0001	NA	C65	20.83	17.29	0.984		NA	CRC	0
MRE11A	NM_005591	c.826C>T	p.(P276S)	Missense	0	NA	C0	6.04	26.8	0.856		Unknown	PC	0
MRE11A	NM_005591	c.923dup	p.(M309Hfs*8)	Frameshift	0	NA	-	-	-	-		Pathogenic	PC	1
MRE11A	NM_005591	c.1516G>T	p.(E506*)	Stopgain	8.24X10-6	NA	-	-	-	-		Uncertain	PC	1
MSH2	NM_000251	c.138C>G	p.(H46Q)	Missense	0.000189	0.74	C15	14.29	26.7	1		Unknown	CRC	0
MSH2	NM_000251	c.260C>G	p.(S87C)	Missense	0.0003076	0.79	C15	20.41	15.8	0.961		Unknown	CRC	0
MSH2	NM_000251	c.592G>T	p.(E198*)	Stopgain	0	-	-	-	24.3	-		Unknown	CRC	1
MSH2	NM_000251	c.815C>T	p.(A272V)	Missense	0.000217	0.4	C0	19.4	32	0.944		Unknown	CRC	0
MSH2	NM_000251	c.1375G>C	p.(D459H)	Missense	0	0.87	C65	20.32	21.8	0.977		NA	CRC	0.87
MSH2	NM_000251	c.2260A>G	p.(T754A)	Missense	1.65e-05	0.96	C65	37.99	24.7	0.991		NA	OC	0.96
MSH2	NM_000251	c.2662del	p.(L888Cfs*4)	Frameshift	0	-	-	-	-	-		Pathogenic	CRC	1
MSH2	NM_000251	c.2777T>A	p.(I926N)	Missense	2e-05	0.2411	C35	16.46	17.56	0.991		Uncertain	PC	0
MSH6	NM_000179	c.1061G>T	p.(G354V)	Missense	1e-05	0.1127	C0	8.2	14.93	0.554		Uncertain	PC	0
MSH6	NM_000179	c.1444C>T	p.(R482*)	Stopgain	0	0.9155	-	25.9	42	0.985		Pathogenic	PC	1
MSH6	NM_000179	c.3261dup	p.(F1088Lfs*5)	Frameshift	0.001753	-	-	-	-	-		Pathogenic	PC	1
MSH6	NM_000179	c.3674C>T	p.(T1225M)	Missense	0.0001156	0.73	C65	29.5	28.7	0.99		Unknown	PC	0
MSH6	NM_000179	c.3758T>A	p.(V1253E)	Missense	0.0001897	0.94	C65	32.45	29.4	0.99		Unknown	OC	0.94
MSH6	NM_000179	c.3762A>T	p.(E1254D)	Missense	4.948e-05	0.0555	C35	13.31	16.34	0.115		Uncertain	PC	0
MSH6	NM_000179	c.3851C>T	p.(T1284M)	Missense	0.0002	0.94	C65	29.5	18.23	0.999		Unknown	PC	0.94
NBN	NM_001024688	c.283G>A	p.(D95N)	Missense	0.0019	NA	C0	13.92	18.24	1	FHA	NA	CRC	0
PALB2	NM_024675	c.1240C>T	p.(R414*)	Stopgain	0	NA	-	-	38	-		Pathogenic	PC	1
PALB2	NM_024675	c.1593_1594delGCinsAA	p.(P532T)	Missense	0	NA	C0	-	19.4	0.999		Uncertain	PC	0
PALB2	NM_024675	c.2167_2168del	p.(M723Vfs*21)	Frameshift	0	NA	-	-	-	-		Pathogenic	PC	1
PMS2	NM_000535	c.86G>C	p.(G29A)	Missense	0.0004763	0.89	C55	22.05	32	0.999		Unknown	PC	0c
PMS2	NM_000535	c.1004A>G	p.(N335S)	Missense	0.000245	0.61	C45	13.4	23.3	0.996		Unknown	OC, CRC	0
PMS2	NM_000535	c.1268C>G	p.(A423G)	Missense	5e-05	0.0129	C0	7.19	16.05	0.091		Uncertain	PC	0
PMS2	NM_000535	c.1490G>A	p.(G497D)	Missense	7.53e-05	0.001	C0	3.02	10.16	0.382		Other	CRC	0
POT1	NR_003102	c.1810G>A	p.(E604K)	Missense	0	NA	C55	19.98	26.5	0.907		NA	PC	0.81
PTEN	NM_000314	c.841C>G	p.(P281A)	Missense	0	NA	C0	2.41	15.88	0.76		NA	PCd	0
RAD50	NM_005732	c.280A>C	p.(I94L)	Missense	0.003473	NA	C0	8.94	15.56	0.003		Other	OC	0
RAD50	NM_005732	c.980A>G	p.(R327H)	Missense	0.003	NA	C0	5.64	27.7	0.742		Other	CRC	0
RAD50	NM_005732	c.1958C>A	p.(S653*)	Stopgain	4.136X10-5	NA	-	-	39	-		Pathogenic	OC	1
RAD50	NM_005732	c.3641G>A	p.(R1214H)	Missense	0	NA	C25	14.41	36	1	ATPase	NA	PC	0.81
RAD51B	NM_002877	c.728A>G	p.(K243R)	Missense	0.007347	NA	C25	-	25.4	1		NA	PC	0
RAD51C	NM_058216	c.577C>T	p.(R193*)	Stopgain	4.136X10-5	NA	-	-	22	-		Pathogenic	OC	1
RAD51C	NM_058216	c.790G>A	p.(G264S)	Missense	0.001853	NA	C55	7.5	23	0.1		Unknown	PC	0
RAD51C	NM_058216	c.859A>G	p.(T287A)	Missense	0.005463	NA	C55	37.99	0.997	0.98		Benign	PC	0
STK11	NM_000455	c.738C>A	p.(Y246*)	Stopgain	0	NA	-	-	47	-		Pathogenic	PC	1
TGFBR2	NM_001024847	c.1234G>A	p.(V412M)	Missense	0.001156	NA	-	-	17.28	0.954		Probable Non-Pathogenic	PC	0
TP53	NM_000546	c.847C>T	p.(R283C)	Missense	0.0001	NA	C55	26.18	13.04	0.987		Unknown	PC	0.81
TP53	NM_000546	c.1015G>A	p.(E339K)	Missense	6.786e-05	NA	C55	19.98	23.3	0.127		Uncertain	PC	0.81
XRCC3	NM_005432	c.448C>T	p.(R150C)	Missense	0.0002	NA	C65	29.01	17.5	0.997		NA	PC	0.81
a Because of allele frequency observed from sequencing, this variant is believed to be mosaic. b In silico predictions plus the additional information from a functional assay, this variant has a higher likelihood of being pathogenic. c Although this variant is rare enough and has a prior probability that meets threshold, this variant was identified in homozygous state in the ExAC database, which …

## Sheet: Supplemental Table 3
Table S3. Proportion of carriers of pathogenic variants or VUS with elevated levels of pathogenicity							Pathogenic variants			Pathogenic variants & HiP-VUS
Gene Category	Study	T+SJV	Pathogenic Missense	VUS	No. of carriers (weighted)	Total Individuals	Carrier Frequency in %	95%-CI	Overall test statstics	Carrier Frequency in %	95%-CI	Overall test statstics
High-risk HBOC	PC 1	2	-	-	2 (2)	66	3.03	[0.835; 10.39]	I^2 = 0.0%, p = 0.81	3.03	[0.835; 10.39]	I^2 = 0.0%, p = 0.92
	PC 2	4	-	1	5 (4.81)	208	1.923	[0.750; 4.839]	p = 8.664e-09	2.313	[0.976; 5.378]	p = 2.111e-09
	TCGA PAAD	5	-	-	5 (5)	154	3.247	[1.395; 7.375]		3.247	[1.395; 7.375]
	Hu et al. 2015	3	-	-	3 (3)	96	3.125	[1.068; 8.789]		3.125	[1.068; 8.789]
	Overall	14	-	1	15 (14.81)	524	2.558	[1.281; 4.188]		2.734	[1.414; 4.405]
Mismatch repair	PC 1	1	-	-	1 (1)	66	1.515	[0.268; 8.096]	I^2 = 31.2%, p = 0.23	1.515	[0.268; 8.096]	I^2 = 20.3%, p = 0.29
	PC 2	1	-	1	2 (1.94)	208	0.481	[0.085; 2.673]	p = 0.06815207	0.933	[0.252; 3.393]	p = 0.00086846
	TCGA PAAD	-	-	1	1 (0.97)	154	0	[0; 2.434]		0.627	[0.108; 3.549]
	Hu et al. 2015	2	-	2	4 (3.78)	96	2.083	[0.573; 7.281]		3.937	[1.503; 9.916]
	Overall	4	-	4	8 (7.69)	524	0.545	[0; 1.821]		1.288	[0.294; 2.780]
Other high-risk	PC 1	1	-	-	1 (1)	66	1.515	[0.268; 8.096]	I^2 = 0.0%, p = 0.67	1.515	[0.268; 8.096]	I^2 = 0.0%, p = 0.59
	PC 2	-	1	2	3 (2.62)	208	0.481	[0.085; 2.673]	p = 0.0548579	1.26	[0.401; 3.886]	p = 0.00879298
	TCGA PAAD	1	-	-	1 (1)	154	0.649	[0.115; 3.586]		0.649	[0.115; 3.586]
	Hu et al. 2015	-	-	-	0	96	0	[0; 3.848]		0	[0; 3.848]
	Overall	2	1	2	5 (4.62)	524	0.414	[0; 1.329]		0.695	[0.065; 1.749]
Moderate-risk	PC 1	-	-	2	2 (1.62)	66	0	[0; 5.5]	I^2 = 72.3%, p = 0.013	2.455	[0.597; 9.543]	I^2 = 54.7%, p = 0.09
HRR BC	PC 2	4	2	2	8 (7.52)	208	2.837	[1.298; 6.085]	p = 0.00072223	3.615	[1.806; 7.107]	p = 2.284e-08
	TCGA PAAD	6	-	2	8 (7.62)	154	3.896	[1.798; 8.239]		4.948	[2.488; 9.601]
	Hu et al. 2015	7	2	2	11 (10.52)	96	9.271	[4.937; 16.74]		10.96	[6.152; 18.77]
	Overall	17	4	8	29 (27.28)	524	3.29	[0.780; 7.155]		5.066	[2.447; 8.473]
Moderate-risk	PC 1	-	-	-	0	66	0	[0; 5.5]	I^2 = 0.0%, p = 0.79	0	[0; 5.5]	I^2 = 0.0%, p = 0.79
HRR/ICR OC	PC 2	-	-	-	0	147	0	[0; 2.547]	p = 0.50349548	0	[0; 2.547]	p = 0.50349548
	TCGA PAAD	1	-	-	1 (1)	154	0.649	[0.115; 3.586]		0.649	[0.115; 3.586]
	Hu et al. 2015	-	-	-	0	96	0	[0; 3.848]		0	[0; 3.848]
	Overall	1	-	-	1 (1)	463	0.075	[0; 0.781]		0.075	[0; 0.781]
Candidate	PC 1	-	-	-	0	66	0	[0; 5.5]	I^2 = 0.0%, p = 0.52	0	[0; 5.5]	I^2 = 32.6%, p = 0.22
moderate-risk BC	PC 2	2	-	1	3 (2.81)	147	1.361	[0.374; 4.825]	p = 0.02122264	1.912	[0.631; 5.641]	p = 0.01887452
	TCGA PAAD	2	-	2	4 (3.62)	154	1.299	[0.357; 4.611]		2.351	[0.878; 6.143]
	Hu et al. 2015	-	-	-	0	96	0	[0; 3.848]		0	[0; 3.848]
	Overall	4	-	3	7 (6.43)	463	0.627	[0.022; 1.736]		0.923	[0.041; 2.521]
All high-risk	PC 1	4	-	-	4 (4)	66	6.061	[2.382; 14.57]	I^2 = 0.0%, p = 0.58	6.061	[2.382; 14.57]	I^2 = 0.0%, p = 0.75
	PC 2	5	1	4	10 (9.37)	208	2.885	[1.329; 6.149]	p = 2.108e-13	4.505	[2.418; 8.242]	p = 6.818e-18
	TCGA PAAD	6	-	1	7 (6.97)	154	3.896	[1.798; 8.239]		4.523	[2.204; 9.055]
	Hu et al. 2015	5	-	2	7 (6.78)	96	5.208	[2.245; 11.62]		7.062	[3.425; 14.00]
	Overall	20	1	7	28 (27.12)	524	3.851	[2.287; 5.756]		5.053	[3.266; 7.171]
All high-risk &	PC 1	4	-	2	6 (5.62)	66	6.061	[2.382; 14.57]	I^2 = 56.4%, p = 0.08	8.515	[3.865; 17.73]	I^2 = 56.4%, p = 0.08
moderate-risk HRR BC	PC 2	8	3	6	17 (15.89)	208	5.24	[2.943; 9.161]	p = 1.356e-12	7.639	[4.749; 12.07]	p = 9.149e-17
	TCGA PAAD	12	-	3	15 (14.59)	154	7.792	[4.513; 13.125]		9.471	[5.784; 15.13]
	Hu et al. 2015	12	2	4	18 (17.3)	96	14.48	[8.809; 22.88]		18.02	[11.61; 26.89]
	Overall	36	5	15	56 (53.4)	524	7.868	[4.528; 11.97]		10.35	[6.524; 14.90]
All	PC 1	4	-	2	6 (5.62)	66	6.061	[2.382; 14.57]	I^2 = 48.4%, p = 0.12	8.515	[3.865; 17.73]	I^2 = 49.2%, p = 0.12
	PC 2	10	3	6	19 (17.89)	208	6.202	[3.653; 10.34]	p = 2.163e-16	8.601	[5.502; 13.20]	p = 1.154e-21
	TCGA PAAD	15	-	5	20 (19.21)	154	9.74	[5.992; 15.45]		12.47	[8.150; 18.62]
	Hu et al. 2015	12	2	4	18 (17.3)	96	14.48	[8.809; 22.88]		18.02	[11.61; 26.89]
	Overall	41	5	17	65 (61.06)	524	8.727	[5.471; 12.61]		11.5	[7.753; 15.85]
